# Supplementary material for: Bioinspired nano-micron hydrogel microspheres for periodontitis therapy through synergistic multi-targeted remodeling of microenvironment
Source: Theranostics. 2025 Jun 9;15(14):6857–81. doi: 10.7150/thno.112782 (PMC12203809; doi:10.7150/thno.112782)
Supplement: Supplementary file 1 — Supplementary figures and movies. [file thnov15p6857s1.zip]

Archive with 4 entries (3 files):
- Supplemental figures/
- Supplemental figures/Movie S1.mp4
- Supplemental figures/Movie S2.mp4
- Supplemental figures/Supplementary information.pdf
